# Supplementary material for: Implementing an Early Detection Program for Autism Spectrum Disorders in the Polish Primary Healthcare Setting—Possible Obstacles and Experiences from Online ASD Screening
Source: Brain Sci. 2024 Apr 16;14(4):388. doi: 10.3390/brainsci14040388 (PMC11047999; doi:10.3390/brainsci14040388)
Supplement: Supplementary file 1 [file brainsci-14-00388-s001.zip]

Archive with 4 entries (4 files):
- Table S2.pdf
- File S1.pdf
- File S2.pdf
- Table S1.pdf
